# Supplementary material for: Blood Lead (Pb) Levels as a Possible Marker of Cancer Risk in a Prospective Cohort of Women with Non-Occupational Exposure
Source: Biomedicines. 2025 Jun 29;13(7):1587. doi: 10.3390/biomedicines13071587 (PMC12292227; doi:10.3390/biomedicines13071587)
Supplement: Supplementary file 1 [file biomedicines-13-01587-s001.zip]

Archive with 1 entries (1 files):
- biomedicines-3651953-supplementary.pdf
